# Supplementary material for: BreastMark: An Integrated Approach to Mining Publicly Available Transcriptomic Datasets Relating to Breast Cancer Outcome
Source: Breast Cancer Res. 2013 Jul 2;15(4):R52. doi: 10.1186/bcr3444 (PMC3978487; doi:10.1186/bcr3444)
Supplement: Additional file 2 — The 58 RTKs examined using BreastMark. [file bcr3444-S2.XLS]

## Sheet: Supplementary_table_5
Gene Symbol	Gene Name	Entrez Gene ID
AATYK	apoptosis-associated tyrosine kinase	9625
AATYK2	lemur tyrosine kinase 2	22853
AATYK3	lemur tyrosine kinase 3	114783
ALK	anaplastic lymphoma receptor tyrosine kinase	238
AXL	AXL receptor tyrosine kinase	558
CSF1R	colony stimulating factor 1 receptor	1436
DDR1	discoidin domain receptor tyrosine kinase 1	780
DDR2	discoidin domain receptor tyrosine kinase 2	4921
EGFR	epidermal growth factor receptor	1956
EPHA1	EPH receptor A1	2041
EPHA2	EPH receptor A2	1969
EPHA3	EPH receptor A3	2042
EPHA4	EPH receptor A4	2043
EPHA5	EPH receptor A5	2044
EPHA6	EPH receptor A6	285220
EPHA7	EPH receptor A7	2045
EPHA8	EPH receptor A8	2046
EPHB1	EPH receptor B1	2047
EPHB2	EPH receptor B2	2048
EPHB3	EPH receptor B3	2049
EPHB4	EPH receptor B4	2050
EPHB6	EPH receptor B6	2051
ERBB2	v-erb-b2 erythroblastic leukemia viral oncogene homolog 2, neuro/glioblastoma derived oncogene homolog (avian)	2064
ERBB3	v-erb-b2 erythroblastic leukemia viral oncogene homolog 3 (avian)	2065
ERBB4	v-erb-a erythroblastic leukemia viral oncogene homolog 4 (avian)	2066
FGFR1	fibroblast growth factor receptor 1	2260
FGFR2	fibroblast growth factor receptor 2	2263
FGFR3	fibroblast growth factor receptor 3	2261
FGFR4	fibroblast growth factor receptor 4	2264
FLT3	fms-related tyrosine kinase 3	2322
IGF1R	insulin-like growth factor 1 receptor	3480
INSR	insulin receptor	3643
INSRR	insulin receptor-related receptor	3645
KIT	v-kit Hardy-Zuckerman 4 feline sarcoma viral oncogene homolog	3815
LTK	leukocyte receptor tyrosine kinase	4058
MER	c-mer proto-oncogene tyrosine kinase	10461
MET	met proto-oncogene (hepatocyte growth factor receptor)	4233
MUSK	muscle, skeletal, receptor tyrosine kinase	4593
NTRK1	neurotrophic tyrosine kinase, receptor, type 1	4914
NTRK2	neurotrophic tyrosine kinase, receptor, type 2	4915
NTRK3	neurotrophic tyrosine kinase, receptor, type 3	4916
PDGFRA	platelet-derived growth factor receptor, alpha polypeptide	5156
PDGFRB	platelet-derived growth factor receptor, beta polypeptide	5159
PTK7	PTK7 protein tyrosine kinase 7	5754
RET	ret proto-oncogene	5979
RON	macrophage stimulating 1 receptor (c-met-related tyrosine kinase)	4486
ROR1	receptor tyrosine kinase-like orphan receptor 1	4919
ROR2	receptor tyrosine kinase-like orphan receptor 2	4920
ROS1	c-ros oncogene 1 , receptor tyrosine kinase	6098
RYK	receptor-like tyrosine kinase	6259
STYK1	serine/threonine/tyrosine kinase 1	55359
TEK	TEK tyrosine kinase, endothelial	7010
TIE	tyrosine kinase with immunoglobulin-like and EGF-like domains 1	7075
TYRO3	TYRO3 protein tyrosine kinase	7301
VEGFR1	fms-related tyrosine kinase 1 (vascular endothelial growth factor/vascular permeability factor receptor)	2321
VEGFR2	kinase insert domain receptor (a type III receptor tyrosine kinase)	3791
VEGFR3	fms-related tyrosine kinase 4	2324
